# Supplementary material for: Sensing Leakage of Electrolytes from Magnesium Batteries Enabled by Natural AIEgens
Source: Int J Mol Sci. 2022 Sep 9;23(18):10440. doi: 10.3390/ijms231810440 (PMC9499604; doi:10.3390/ijms231810440)
Supplement: Supplementary file 1 [file ijms-23-10440-s001.zip]

Archive with 1 entries (1 files):
- ijms-1886019-supplementary.pdf
